# Supplementary material for: Approaches for sRNA Analysis of Human RNA-Seq Data: Comparison, Benchmarking
Source: Int J Mol Sci. 2023 Feb 20;24(4):4195. doi: 10.3390/ijms24044195 (PMC9959513; doi:10.3390/ijms24044195)
Supplement: Supplementary file 1 [file ijms-24-04195-s001.zip]

Archive with 3 entries (3 files):
- Supplemental Captions_17022023.pdf
- Supplemental Figures_17022023.pptx
- Supplemental_Tables_17022023.xlsx
